# Supplementary material for: Neutrophil proteome shifts over the myocardial infarction time continuum
Source: Basic Res Cardiol. 2019 Aug 15;114(5):37. doi: 10.1007/s00395-019-0746-x (PMC6695384; doi:10.1007/s00395-019-0746-x)
Supplement: Supplementary file 3 — Supplementary material 3 (XLSX 58 kb) [file 395_2019_746_MOESM3_ESM.xlsx]

## Sheet: Sheet1
ID	1	2	3	4	5	6	7	8	9	10	11	12	13	14	15	16	17	18	19	20	21	22	23	24	25	26	27	28	29	30	31	32	33	34	35	36	37	38	39	40	41	42	43	44	45	46	47	48	49
time	D0	D0	D0	D0	D0	D0	D0	D0	D0	D0	D1	D1	D1	D1	D1	D1	D1	D1	D1	D1	D3	D3	D3	D3	D3	D3	D3	D3	D3	D3	D3	D5	D5	D5	D5	D5	D5	D5	D5	D5	D5	D7	D7	D7	D7	D7	D7	D7	D7
Mcl-1	2945.2	2418.3	785.9	2062.4	1507.7	2754.5	1534.1	4245.7	6593.2	1822.2	658.1	2210.1	541	3622.8	2226.7	1734	1476.2	945.7	6281.3	16178.4	10483.6	4579.4	10038.6	30221.8	7456.7	3049.6	6010.5	5387.5	5003.2	5900.6	3153.7	3414.4	3847.7	28193.2	4601.8	6031.2	17686.9	6897.3	11367.5	661	3374.9	1978.6	2991.9	4858	10264.9	1908.8	2882.6	4006.9	4675
Osteocalcin	4900.1	4461.3	2632.2	4379.6	3347.5	4641.9	3799.3	5965.8	8783.2	3747	2526.9	5410.2	2316.7	10398.9	5796.7	6564.7	5936.8	3324.4	11039.2	14612.6	14752.4	7330.3	16381.6	24910.1	11579.1	5890.3	9421.6	8632.8	9443	9891.9	5108.8	5574.3	6476.4	33256.8	8680.8	8839.7	19671.5	11291.5	14632.5	2782.2	8857.6	3981.5	5007.4	6336.7	15329.8	5157	5983.2	6593.2	7107.2
S100A6	3937.1	4704.1	1499.2	3485.5	2512.5	4547.4	3051.9	5633.8	6353.8	2829.8	2269.5	8175.1	1431.9	10602.4	12425.3	6767.8	6272.8	3164.9	15973.5	18354.4	10992.4	5713.6	17695.9	34551.8	7942.2	2684.2	6584.6	8338.4	8936	6107.4	4237.1	2881.2	3729.2	31591.8	6024.5	6466.1	14901.3	6899.1	9712.6	1411.5	6756.3	2057.7	3430.1	4658.3	7349.4	3174.7	3783.9	4517.6	4254.7
SECTM1	5761.3	5244.3	1918.3	5284.4	3452.8	5785	3697.1	8641.1	8996.8	4655.1	2674.9	5563.7	2913.2	4673.2	3262.5	3767.5	3210.4	3338.8	7761.5	14255	20646.1	7126.1	62879.4	37264.3	17030.4	9498.5	13538.3	7111.8	31155.7	16423.7	11716.2	4428.9	14918.3	40967.5	8216.4	13067.4	36266.7	9570.8	21531.8	3166.8	6637.5	4001.1	7789.8	6881.3	15785.9	7823.7	6107.4	5712.5	6455.6
Vitronectin	16297.3	12008	10667	10001.2	8447	9423.4	8707.9	15841.5	21374.1	8994.4	8394.4	22608.8	8630.7	9305.6	25154.3	11437.7	11769	9471.8	10241.8	36430.6	37690.2	9916.1	28476.6	34312.9	32255	17259.9	32365.2	44960.4	16507.1	27219.5	10035.9	13924.8	14543.6	121722	30151.7	27795.5	51471.3	30804.6	53005	8975.4	27949.5	8128.7	10054.7	17586.7	34338.1	20366	14414.2	13543.4	10940.6
DSC2	935.8	1209.4	394.8	1118.4	887.4	1263.1	751.1	1752.8	2685	864.4	284	542.6	271.3	476.2	370.3	374	339.9	335.1	675.7	2372.6	2483.6	885.2	5766.9	5380.1	2461.2	965	2221.3	1217.3	2493	2128.4	1923.4	718.7	1440.3	6113.3	1173.2	1730.7	3699.8	1188.8	1813	371.1	759.1	471.5	842.3	1373	2432.8	648.8	828.9	697.8	862.5
S100A4	7859.5	6390.2	2697.8	5248.9	3942.8	10236	5243.4	7647.5	5195.6	4286.5	1986.7	10468.2	1879.7	6345	7335.4	5041.3	4386	2819.5	13879.9	23679.6	11864.1	30769	17024.4	133482	25220.5	5889.9	18533.7	29698.5	12682.4	12587.1	4476.7	15802.4	12705.8	113385	19733.7	18403.3	58226.6	37615.3	72210	9274.5	27179.2	29582.5	24492.5	29740.7	41757.1	22101.2	35852.2	47579.1	55856.4
AMGO2	2261.3	2969.6	669.6	2952.9	2336.7	3318	1791.8	4360.7	10304.2	1910.8	497.8	1479.6	402.9	1027	817.3	712.2	619.3	551.2	1743.9	6200	9082.7	1650.3	25836.4	18951.1	8519.6	2494.8	7468.6	2577.8	8881.6	6630.4	7180.4	1847.3	5073.2	21521.8	3558.8	5879.1	12190.8	3227.3	5017.8	928.1	1873.2	1053.6	2121.4	4000.4	8826.9	1453.1	1988.3	1547.5	2186.1
H31	195830	237204	203666	219946	184366	171562	177989	245340	277613	188303	235506	302196	233267	238743	241518	224739	209051	250604	244500	222023	275462	202383	302448	295769	302249	207358	270179	233608	186464	250841	222216	192360	164334	284052	245040	255705	227912	180036	234423	143621	223605	61511.9	146114	220603	310622	196386	180397	126901	100122
Ephrin-A3	1672.8	2351.6	878.4	1962.5	1335.6	1798.7	1461.6	2940.3	3604.2	1608.9	807	2267.7	732.1	5851	1727.1	2040.4	1698.9	1073.6	7572.6	5220.4	4237	1836.5	7535.9	10444.1	3849.8	1915.2	3399.2	2204.7	4072.5	3482.5	2598.4	1429.9	2251.8	11889.6	2156.9	3034.9	6355.6	2745.4	4294.2	815.5	2032.7	1004.4	1675.2	2041.3	3518.4	1616.4	1691	1691.9	1683.4
14-3-3 protein beta/alpha	14682.6	7679.9	2615.9	6957.1	5320	11835.9	5518.7	11562.1	11607.9	6018.5	1739.9	6539.7	1491.2	11382.9	6298.1	5288.8	4772.8	2602.1	14738	27646.9	14066	13803	25709.8	39412.3	13016.2	5427.6	10749	13627.8	14136.7	10941.2	8379.7	4559.6	7638.2	30013	7775.7	9296.9	23185.6	10097.7	14492.5	1733.9	7056.7	3759.3	5502.1	8668.3	12352.5	4504.8	6524.7	6421.6	7155.4
TIMP-2	1706.7	1555.5	1080.5	1300.2	996.3	1685.8	1294.9	2162.5	2668.4	1209.7	1007.2	3867.3	824.4	4131.5	4826.7	2740.2	2735.3	1399.2	5014.3	6643.2	4846.9	2712.4	7261.6	11463.3	3317.3	1514.2	2498.7	4264.6	3533.8	2375.8	1045.3	3205.6	3168.6	24462	5764.5	4248.9	16619.2	9714.9	5470.8	1095.4	4185.9	1367.6	2029.2	9673.3	6107.4	7516	10836.5	3279.9	2779.9
HMG-1	51355.9	13182	4843.1	11546.5	8624.8	21072.5	8615.2	22383.7	23786.6	10368.3	1814.9	6674.3	1872.2	6770.1	25886.7	4425.7	4098	2689.9	9678.6	59269.5	32614.1	20767	50677	112951	17568.5	7283.7	15280.7	23409.5	20214.8	15134.4	10187.3	5380.1	10198.5	71057.7	8692	13551.4	37264.4	11857.2	17968.2	1904.9	6349.3	5021.4	9491.1	14843	23737.6	8077.1	10291.7	8714.8	10472.9
Cystatin C	52.2	48.7	39.7	50	39.3	51.2	43.3	62.1	68.3	44.3	38.4	54.7	35.5	55.7	56.7	46.1	45.4	38.8	57.9	106.9	96.1	57.7	105.6	198.9	80.4	43.6	65.6	57.4	66.4	62.7	49	49.4	51.2	188.6	49.3	55.7	108	61.9	74.4	31.8	50.7	40.6	48.6	47	64.8	46.7	48.4	45.1	43.9
eIF-5	11889.9	9763.2	2948.1	7411.2	5600.2	13255.1	5197.5	13875.5	11526.9	6036.1	3634.9	13394.2	2875	20508.5	14475.4	11141.1	10663.6	5970.1	27010.2	60280.2	27825.2	23758.9	24759.7	110641	17347.4	5807	15145.2	26275.2	12769.6	12312	4339.6	8085.1	6662.7	102184	13303.2	11629.4	41863	18538.2	43195.9	2664	14345.6	7230.2	8000.9	12757.8	21848.2	7254.2	10770.8	14728.9	15524.6
HO-2	742.4	644.6	237.1	608.5	477.6	709.7	315.2	709.8	924.7	472.1	181	512	140	923.1	859.5	524.2	471.4	273.1	1043.5	2003.5	928.4	854.7	539.4	2059.2	972.1	659.7	804.8	882	394.5	910.9	297.8	638.5	433.4	2086.8	696.9	577.1	1067.7	793.3	838.5	145.5	559.1	544.1	384.7	1352.1	1309.6	830.7	1142.3	613.9	568.5
Macrophage mannose receptor	170	68.6	104.5	118.4	110.5	110.6	152.1	184.8	244.7	123.2	39	67.6	34.8	115.3	47.4	79.2	65.4	42.5	138.1	114.6	254.4	84.6	462.5	712	395.8	148.3	298.7	82.3	244.6	236.7	72.6	393.5	213.7	1403.3	256.2	389.1	612.6	671.6	345	58.7	299.4	409	248.9	172.3	252.6	136.4	305.6	450.4	647.9
PAFAH beta subunit	6777.8	4314	1633.9	3909.8	2466	5964.7	3615.5	6976.1	11730.3	3536.1	1028.4	4104.2	792.7	7339.5	3482.2	3449.9	2943.9	1782.5	9610.5	16772	16877	6934.6	10276.3	29685	7812.6	3462.4	7250.2	7957.6	5675.3	7272.6	3527.7	4027.9	3398	34370.4	5365	6544.5	17716.3	7636.3	12123.9	732.7	5066.5	2631	3297.2	5253.3	9772	3299.1	5249.4	5309.6	5929.8
EPO-R	1016.9	1700.6	1155.3	813.5	809.9	1004.9	1353.2	1269.9	2514.1	730.6	1424	10779.4	902.8	5025.6	14098	3846.7	3050.2	1999.1	5926.6	30298.5	19848.7	6854.2	16679	27407	5115.9	4442.8	6340.6	16035.4	6699.3	7676.7	3621.9	6960.2	3183.7	32548.7	4731	9375.1	20309.5	5417.7	8980.3	645.1	5832.3	650.7	1315.6	1787.5	6025.7	2654.7	1430.3	2220	718.7
Activin A	123.9	131	87.1	86.9	71.7	146.3	106.4	113.1	244.3	75	173	736.5	114.6	717.1	849.9	453.2	448.1	238.2	1009.5	1460.3	1066.9	575.3	746.9	2323.3	359	184.4	261.4	736	404.1	340.5	130	232.9	139.1	1097.3	343.4	313.3	982.5	495.7	440.7	61.5	401.6	68.8	97.3	143.7	267.1	150.8	230.2	145.8	90.3
C3	278	235.5	161.1	228.6	169.8	215.9	198.3	272.3	427.3	221.2	125.2	494.4	118.4	162.1	142.8	134.5	133.6	133.5	190.3	983.9	373.1	204.3	518.2	7461.2	294	191.2	305.6	190.9	279.2	304.9	332.1	186.4	196.9	1781.3	196	253.9	628.4	243.1	450.9	124.9	184.1	156.5	191.8	250.8	361.2	283.5	267.8	213	232.2
C3adesArg	271.9	94.1	73.3	101.1	80.3	86.8	78.2	115.2	174	190.2	66.7	558.3	68.9	75.8	73.6	69.2	72.4	67.8	83.3	1676	166.2	84.3	169.5	19628.1	124	89.6	129.1	83.5	113.4	133.3	404.6	80	91.9	1289.1	85.8	122.9	226.2	106.6	176.1	64.8	92.3	72.3	85.8	144.7	147.1	123.4	133.9	101.5	97.6
IL-16	990.9	935.4	431.1	704.2	491.6	1063.3	689.6	1027	1333.5	576.4	739.5	2738	474.4	3585.9	3482.2	1971	1873	1188.8	4468.6	8130.6	2204.8	3014.6	2880.4	10306.4	1453.6	590	1143.7	3907.2	1684.9	1201.9	573.2	908.2	603.7	5666.5	1294.1	1140.1	3311.5	1832.3	2296.7	241.4	1399	531.1	603.3	902.1	1395.5	816.4	921.8	1046.7	959.2
LAG-1	72.1	113.7	56.1	80.3	62.4	71.5	67.6	94.4	131.3	66.9	47.8	82.6	44.1	82.2	75.9	58	59.3	52.6	95.4	374.1	137.5	110.6	133.9	370.8	110.5	65.6	113.4	112.2	88.7	93.6	61.2	63	63.1	451.6	76.5	88.3	183.3	84.8	175.8	48.3	66.2	56.3	72.3	107.9	117.2	122	90.9	80.4	80.8
Fibrinogen	1356.9	598.9	502.6	808.7	629.4	719.9	778.9	1496.2	1347	744.3	1591.8	3930	1894.4	4367.2	1905.6	11250.6	8712.8	3206.2	16235.5	5990.8	10391.3	3032	50159.7	14545.4	8495.4	3647.5	6011.1	3668.2	14483.6	6323.7	5808.7	5627.4	11143.9	24618	8617.1	8106.6	32012.7	15501.7	20590.2	1804.9	5730.8	3229.9	10346.1	5112.8	3991.4	4746	7724.4	8949.5	6127
Cadherin-5	994.5	1343.6	570.3	849.3	743.9	864.4	636.6	1190.1	1992.4	737.9	496.8	2125.3	364.7	3020.7	2856.2	2030.8	1881.5	687.6	2918.8	6359.7	4049	1847.3	2131.6	4845.6	1700.2	652.8	1326.5	3141.5	1452.3	1293.9	449.6	688.6	619	5930.4	1618.3	1510.7	2757.4	2495.6	2304.9	263.2	3306.5	533.9	560.2	884.3	1581.2	730.3	875.5	1163.1	1009.2
Lipocalin 2	87.4	85.5	75.8	107.5	80.1	82	76	93.2	91	104	85.1	55.7	54.5	66.7	59.9	61.2	53.5	59.3	83.2	146.4	214.5	67.5	115.2	290.5	170.3	108.2	131.9	61.4	105.1	350.1	77.5	65.7	66.4	226.8	84.3	67.5	120.2	95.8	131.9	65.7	77.8	52.3	81.3	69.1	100.9	89.4	74.3	91.2	65.4
YES	1318.8	734.1	261	597.9	428.9	1125.5	430.1	1144.6	1237.5	543.5	143.5	372.4	143.2	310.3	359.1	223.8	203.4	195.4	462.1	3106.8	1012.7	1568.6	1828.4	11369.3	858.7	433.6	898.3	1439.3	812.1	782.1	431.8	417.4	503.2	5866.3	561.4	661.3	2371.3	756.4	1831.6	174.2	418.8	539.9	628.7	1237.4	1611.8	639.5	860.3	932	1144.4
a1-Antichymotrypsin	181.2	75.5	44.5	72	51	64.1	52.3	85.9	123	99.6	36.6	534.5	39.8	44.1	41.6	37.7	39	34.5	50.9	418.6	118.2	51.2	133	306.8	90.4	53.4	91.5	51.6	75.6	138.1	160.7	46.8	55.1	888.2	47.8	80.7	173.6	68	135.9	35.2	57.1	44.5	54.8	93.3	96.3	74.2	85.2	58.5	62.1
CCL28	3149.5	3230.4	1066.7	2738	2518.5	3147.3	2019.3	5492.5	8445.8	2329.3	585.5	1552.4	552.7	1695.2	905.4	956.4	708.5	720	1501.4	7121.8	6485	2192.8	9491.3	11605.2	6447.5	2826.9	5560.8	3248.2	5354.8	5789.5	5058.9	2113.2	2910.6	11950.9	2914.5	3910.2	8586.9	3429.5	4253.5	940.9	2584.2	1194	2169.7	4174	4944.5	1921.6	2215	1577.4	2213.7
Apo E3	1333.8	1613.6	647.2	1307.7	950.3	1479.2	1107.1	1988.1	2383.5	1072.9	471.7	1574.4	404.8	1532.8	1671.5	1013.7	1036.1	653.7	2692.4	4231.7	2893.3	1684.3	4541.7	10552.1	2227.5	1070	2085.2	2196.3	2369.3	2027.2	1353.7	920.7	1266.7	9171.3	1359.1	1886.3	4318.1	1820.7	2828.2	401	1187.3	736.9	1139.5	1478.9	2219.2	1101.7	1433.9	1296.1	1416.9
CD36 ANTIGEN	7222	4339.5	1641.3	5666.4	2838.2	3744.6	3694.9	8632.7	7091.2	5195.1	254.7	1022.2	235.8	730.2	563	485.6	397.5	432.6	1097.2	2835.9	1104.9	1012.4	1974.1	5341.9	1411.5	893.6	1434.4	1133.2	1096.8	1342	479.1	463.4	605	4118.5	697.5	695.3	1878.4	665.1	1468.2	131.7	454.8	387.1	563.9	955.6	952.5	726.6	1485.7	646.9	671.3
Gro-b/g	963.7	574.8	416.9	568.2	490.4	561.7	522.3	1114.8	1959.6	627.3	311.3	1304.7	224.1	704.3	506.9	397.5	374.6	557.9	2625.8	2888.4	1611.3	2056.8	2814.8	5593.7	1586.9	766.7	1516.1	4036.7	1220.9	1735.6	443.6	596.4	642.1	5979.1	807	1126.1	4319.3	2771.3	1964.1	238.3	1188.5	437.8	409	829.4	774.8	798.8	1221.8	522.7	548.4
Histone H1.2	1490.3	1317.2	1293	1336.1	1142.3	1334.6	1419.4	3269.5	10265.4	1237.2	17966.2	4353	11318.4	2596.6	13483.8	9177.8	11101.6	6722.6	2979	5346.9	27529.5	1501.3	7429.1	12901.5	12674.7	6118.3	17005	12903.4	2636.8	11804.4	3019.2	5798.3	4752.1	67315.3	8616.1	15919.8	25814.9	13580.9	29753.9	2832.4	35258.3	4196.8	4027.6	1784.8	31621.6	1420.8	1731.9	6339.3	9685.7
Calpastatin	85515.4	91029.3	89967.8	81199.8	74580.7	81889.7	82413.6	78173	72537	76550.8	78035.7	93402.3	82285.2	93612.4	76946	80010	79898.8	85053.3	86612.6	83371.6	77159.1	92660.7	84327.8	92409.8	91939	73953.3	80682	77090.4	80496.9	82024.4	72630.6	80622.7	92814.9	85101.2	86724.8	79548.6	76979.6	74345.8	78165.6	86587	79500.9	79335.2	93045.4	83360.6	83728.7	82204.7	74917.8	81527.1	72426.8
GFAP	373.7	426.7	239.8	375.7	275.7	381.2	306.9	453.2	756.2	318.7	170.6	279.3	165.2	245	206.2	196.6	184.2	191.8	294.7	522.4	2486	366.6	958	2323.1	549.5	334.6	545	371.4	511.8	521	344.9	306.4	352.7	2832.4	347.8	451.9	1170	417.6	800.7	186.1	275.4	242.7	305.2	410.9	690.8	30772.7	4724.8	345.5	374.8
Cathepsin B	4071.5	3458.6	1241.3	2863.8	2243.5	4910.4	2388.5	4609.9	4183.9	2647.6	766.1	1802.8	602.4	3487.6	1231.8	1636.8	1294.8	1031.6	4807.8	8019.8	5350.6	12119.4	7626.7	24365.1	12388.7	4571.4	6813.2	14761.7	6362.1	6336.2	2743.7	18494.2	11573.7	26522.9	26038.7	13224	26016.9	50635.8	31857.7	5769.6	27971.3	41608.1	27926	33076	23397.8	15978.4	32349.9	58708.4	59365.1
Galectin-3	3682.7	3273.2	1325.5	2153.7	1707.7	4079.5	2349.7	3456.2	8579.9	1885.5	2050.3	11933.3	1386.1	16423.5	15616.5	9383.2	10247.1	3693	22223.4	45519.9	28085.8	24954.9	18947.5	73858.3	16601.2	7377.7	11198.4	24855	9774.7	13440	3721.7	12778.3	14427	81643.8	9810.1	14294	54065	19747.8	39673.6	2697.2	15765.4	26095.2	19500.8	26686.1	63174.6	10362.7	19029.1	40951.8	45159.2
Coagulation Factor Xa	172.2	148.9	89.4	134.9	113.6	118.4	131.9	248.2	251.5	131.9	107.2	259	147.9	215.5	84.6	190.3	152.7	166.6	330.5	402.2	495.1	172.2	2720.4	978	546	401.2	434.5	199.6	1237.5	511.7	336.5	195.1	691.4	1153.9	413.4	481.4	1723.6	503.7	828.2	222.5	386.6	161.2	567.2	220	305.5	258.5	247.2	231.9	235.5
kallikrein 5	132	96.3	96.7	121.4	98.4	93.9	101.6	124.8	124.9	110.1	91	88	86.5	229.4	90.1	88	92.3	94.5	112	115.4	163.9	103.4	837.6	308.8	186.5	104.4	141.9	113.8	166.9	119.5	134.6	95.2	160.5	247	113	128.2	162.6	116	177	81.6	113.4	99.3	106.9	115.4	141.6	113.3	102.2	102.4	104
Nidogen	3803.2	4150.3	1101.4	3891.3	2452.5	2344.4	1470.1	7119.9	923.9	3490.2	476.3	1225.7	476.2	518.5	614.8	511.2	418.3	808.9	791.7	4130.4	410.9	811.3	1890.9	7391.7	678	436.6	652.3	996.9	1483.8	674.5	194.7	547.7	653.1	1724.3	577.4	437.8	1800.3	789.7	1120.5	119.8	465	637.4	964.6	953.2	698.2	858.9	1036.3	1032.3	1085.8
SARP-2	150.1	167.2	98.6	165.5	112.7	110.6	126.1	228.9	254.3	137.8	65.1	107.6	60.5	80.1	82.7	72	71.5	71	106.1	148.6	197.2	158.5	580.9	816.6	336.3	209.2	334.9	157.8	352	300.5	128.1	362.9	903.2	3068.2	699.1	1043.7	2422.9	1311.8	1053.6	225.4	433.6	732.2	1484	1524.2	636.6	2223	5031.1	1089.5	1380.1
IL24	166.9	198.2	116.3	135.8	110.1	132.8	115.4	177.5	281.8	105.1	130.1	360.2	123	220.6	366.6	236.3	249.9	169.2	296.5	440.9	302.1	169	467.3	790.2	309.7	178.4	308.7	616.5	297.5	268.4	165.6	195.7	228.7	1256.1	265.2	305	651.1	332.1	500.9	122.9	295.7	135.9	200.8	247.5	342.7	348.5	229.2	280.2	221.6
TSP2	154.3	155.7	89.7	154.7	117.9	150.3	111.1	211.7	305.5	142.1	57.6	94.2	57.6	90.1	83.2	77.1	76.6	67	108.2	177.1	233.7	132.2	368.2	1859.2	307.8	150.6	278.4	168.1	211.3	256	123.4	420.9	624.5	4909.6	855.2	949.5	2682.9	2010.9	927.7	193.8	614.8	258.5	475.6	2459.4	2204.7	1877.4	3883.2	743.4	678
Aminoacylase-1	88.8	102.4	59.9	104.8	73.1	85.2	79.8	115.9	160.7	82.6	52.2	69.9	47	140	60.8	124.6	121.3	54.5	141.8	119.4	164.9	77.2	255.8	448.4	122.9	77.4	130.3	88.7	128.1	123.3	90.7	69.5	90.4	548.6	83.3	107.7	251	95.7	172	50.7	73.1	66.7	86.4	99.7	152.2	103.7	104	93.8	98.6
Kallikrein 7	347.4	235	307.5	391.1	282.5	300.3	303.4	425.4	336.5	499.7	302.6	256.9	451.8	809.7	209.5	287.6	256.9	639.6	465.4	341.3	545.7	361.9	3145.7	2005.1	1379	345.8	545.8	282.8	793	504.7	613.3	418.2	707.8	485.3	319.2	370.5	432	392.9	633.1	293.6	499	400.4	440	231.5	540.7	229	215.8	270.3	240.9
TPSB2	2666.1	3693.2	854.1	2627.8	2060.6	2553.8	1575.4	4667	3207.7	2181.4	776.1	2101.9	682.4	3010.9	2265.2	1897.9	1711.2	1153.6	3821.7	8373.3	4829.9	3188.3	6389	10442.2	3903.6	2021.9	3574.9	5060.6	3644.2	3835.5	2525.5	1511.3	2067.2	8467.1	2353	3190.9	5592.7	2795.9	3227.9	586.4	2230.3	1118.3	1997.8	3466.5	3815.7	1506.5	1770.4	1936.6	2010.2
UFC1	1989.1	1311.8	673.5	1048.9	710.3	1789.7	1212.3	1789.1	1623	900.9	477.3	2754.5	355.9	2821.3	2710.1	1478.3	1298.6	806.8	3568.3	8744.5	2755	2920.2	3427.2	16495.6	1988.2	606.6	1913.2	3584.5	1916.4	1360.5	396.9	1247	1041.2	21809.6	2376.1	2002.3	8004.9	3542.5	7678.4	492.3	2735.7	1990.8	1729.7	2302.3	3506.5	2152.8	3031.9	3791.3	4406.6
FN1.4	1072.8	909	413.1	799.3	509.8	1059.4	641.7	1388.9	1775.8	646.4	305.5	1317.8	275.8	927.8	1069.1	786.2	729.8	403.3	1701.6	3127	4487	3358.7	8061.7	33493.2	6069.1	2221.1	4547.2	4120.9	4279.4	3850.3	1383.2	5617.8	8942.5	36782.7	10471.6	10070.7	28074.3	19180.9	16686	2259.2	5967.8	4381.9	7136.4	21967	20219.9	15243.3	23844.1	11391.9	9934.9
RPS6KA3	755.5	446.8	130.9	431.1	260.6	706.5	253	581.3	327.4	363.6	115.2	615.6	89	1085	560.4	564	458.6	207.2	1408.1	2169.4	1078.6	1105	282.8	2032.7	867.9	359.7	710	1393.9	298.8	724.1	127.2	629.1	368.7	2095.1	798.1	633.1	1562.6	1130.8	2362.3	124.9	1507.1	1032.8	634.2	616.9	1637.6	365.4	548.9	1715.9	2251.4
XPNPEP1	597.7	412.4	172.3	432	287	700.1	316.2	516.8	379.9	344.2	135.5	458.9	104.1	967.9	401.3	550	467.9	248.9	1242.2	1776.2	487.4	872.4	527.2	3558.8	515.4	185.7	495.7	1156.4	339.1	377.5	130.3	370.9	235.4	2949.7	638.7	369.3	1172.1	854.7	1520.3	114	649.8	527.1	408.3	644	816.7	473.4	757.8	1012.4	1124.1
CAMK1	55707.4	61546.5	25477.4	41396.7	38057.1	53326.3	42371.3	61859.6	62760	38215.5	20241.9	54201.2	18256.3	82021.3	44680	51568.9	45239.5	31485.9	87355.3	103814	79398.4	75916.1	111547	133890	67967.4	37446.3	66434.1	66633	74026.8	62125.9	55613.8	42295.6	57677.6	131933	60625.4	71174.6	96524.1	75083.3	78281	20401.8	63232.3	40508.3	59164.1	56597.4	74182.2	40168.1	50599.8	58697.8	57123
MFRP	1734.3	2178.8	1098.2	1342.6	1110.3	1556.5	1545.6	2106.8	4102.2	1139.1	959.5	7540.9	640.1	3343.6	9007.7	2510.6	2043	1311.2	4298.3	21376	14341.4	4716.2	13902.7	25373.6	5000.5	3436.4	5619.3	10919.7	5813.7	6319.2	3234.3	4825.4	2895.4	30172	3379.4	7332.1	17342.1	4259.8	8251.6	599.5	3986.4	864.7	1726.9	2384.4	5787.8	2727.1	2184.6	2112.8	1510.3
Albumin	245.4	293.9	137.3	214.8	284.1	176.4	160.8	336.5	378.9	199.8	87.7	196	123	118.2	106.3	98.1	91.2	96.4	139	2984.8	664	143.1	578.8	1745.7	338.5	193.1	447	174.8	331.2	283.4	283.4	135.1	189.2	1000.4	170.4	267.7	546.3	251	338.8	101.5	194.7	126.1	188	269.3	377.2	179	189.9	169	213
p27Kip1	3123.9	3067.8	1038.3	2356.1	1748.9	2553.1	1541.1	4175.9	2637	2057.8	909.2	2889.5	786.9	2900	3156.6	1845	1735.9	1253.5	3693.7	7969.8	3155.8	2958.2	4841.5	10530	2529.7	1247.1	2390.7	4142.7	2980.1	2282.3	1526	1182.5	1314	7369.6	1797.9	2026.3	4412.7	2459.6	3134.4	561.1	1872.9	1016.2	1485.4	2864.1	2582.3	1758.8	1896.6	1771.8	1799.5
PAK6	1806.7	1207.7	582.3	926.1	737.9	1484.1	1132.5	2106.3	2934.8	1030	404.5	2040.4	320.2	2294.8	1904.6	1106.9	974.5	629.4	2347	7558	1958	2588.3	3743.2	18306.3	2004.8	1041.8	1916.1	3476.7	2008.6	1824.2	669.6	1081.6	1113.6	19796.4	1233.6	1293	8041.6	1839.7	6237.1	251	813.5	826.5	1056	1885.8	1370.5	1563.3	1994.2	1761.7	2058
GAPDH, liver	116.3	116.2	118.8	119.8	101.3	101.5	101.3	198.2	219.1	130.1	958.6	101.6	64.4	124.8	73.3	90.3	79.8	64.7	128.4	140.9	246.3	97.9	445.4	604.3	208.6	127.2	175.5	133.5	179.7	268.7	117.2	106.7	135.1	853.6	116.2	158.3	377.6	154.4	251.3	77.2	119.8	99.2	142.8	193.4	227.6	151.2	135.2	103.1	116.8
PSA1	6181	4465.2	1984.3	5010	3178.9	6063.3	3580	7345.5	5718.3	3722.2	1901	7920.4	1310.9	11844.1	5664.5	6320.1	5448.4	3311.5	13583.7	22220	9518.9	12193.4	6764.9	18179.9	9461.3	3310.5	8263.4	13886.9	5921.7	7099.4	2617.5	6014	4088.1	20682.6	9530.7	7243.1	12763.2	13264.1	17079.4	1750.2	10748.1	6968.1	4450	8114.2	9527.6	5155.6	7698.2	11019	12760
TCTP	38070.4	26369.7	8609.6	23036.3	20481.8	19203.4	10277.3	37108.6	17192.4	16398.1	9300.4	20563	8102.3	13731.4	25951	11740	12288	10622.8	17953.1	87913.8	28175	46057	33701.1	224963	28318.8	11741.6	29117.7	44142.7	22098.3	22714.5	19483.5	12872.8	12663.9	92532.3	18583.6	19364.2	33131.1	21841	35556.6	8754.7	18594.9	24136.1	24467.5	50633.2	70543.7	25950.8	23023.9	34752.8	36944.7
ARI3A	125.2	99.5	58.7	79.2	64.7	138.9	69.1	89.9	176.4	61.5	102.2	561	73.4	1483.5	574.8	775.4	768.7	151.2	1977.6	2249.9	2764.1	686.1	205.2	1502.7	735.6	231.5	423.3	766.5	195.7	646.9	141.9	408.9	177.5	1489.9	405.5	425	1204.3	578.7	795	65.9	735.7	160.5	132.9	131.7	990	120.8	103.8	378.5	301.4
CaMKK alpha	1422.3	986.7	827.9	1020.7	822.7	1352.7	931.1	1366.2	1532.1	934.9	699.1	1087.9	712.3	1456.3	937	998.5	1023.3	825.3	1730.6	2796.8	1670.2	1449.3	1992.4	6761.8	1570	897.7	1391.5	1676.2	1408.6	1400.2	805.4	981.9	996.4	7403.3	1260.5	1174.8	3352.5	1731.1	2920.1	692.7	1418.2	1003.7	1040.5	1167.3	1626.4	1091.4	1277.3	1419.5	1618.4
ING1	2334.8	2035.3	1762.4	1923.9	1454	2342.5	2158	2156	1989.2	1663.1	1410.5	3073.5	1431.2	2894.5	3233.3	1996.9	2060.9	1639.2	3154.5	4848.8	2243.5	3027.2	3447.9	9229.6	2043	1447.5	1939.2	3238.8	2713.6	2062.9	1180.6	1548.8	1432.9	10857.7	1920.6	2010	3892.4	3505.3	3677.7	1281.7	2244.7	2118.5	1843.7	1940.8	2155.7	2313.8	2918.6	2885.8	3055.9
PSD7	6380.2	1397.1	561.8	1890.6	1133.5	4430.5	1112.9	4504.5	2590.3	2155.7	427	2070.6	397.4	3552.6	1826.1	1815.8	1683	758.7	5025.3	15878.1	3257.1	6090.4	5128.8	32862.4	2626.4	986.2	2485.9	5978.3	2988.6	2036.9	529.1	1550.1	1478.6	21354	2529.4	1994.7	9884.4	4559	10640.7	367.7	3009.2	1857.6	1824.9	3752.2	5320.3	1585.4	3597.3	3986.9	4510.2
UBE2N	28705	16325.7	7136.1	15700	10439.6	29569.6	14264.8	32597.8	8813	13322	5092.6	29439	3865.2	29495.3	23287.4	15335.5	15553.1	8403.7	35491	89293.5	22255.5	37543.2	23889.5	130700	16610.8	3232.1	15070.9	40293.4	15741.9	9534.3	1184.1	9348.8	5124.8	104499	19514	13460.7	43306.5	29087.6	41955.6	3254.5	23752.7	14746	11754.6	19732.4	27144.1	16086	22568	25231.7	32377.2
Fibronectin	1108.7	1136.4	389.4	739.5	553.2	1182.2	629.7	1588.2	2082.6	631	632.8	1910.1	656	1442.4	1444.5	2001.3	1894.6	886.5	3206.2	6136.2	14263.9	5743.4	55166.4	85761.1	15842.8	6853.7	12909.8	7417	17523.9	11185.6	6236.1	14721.2	35765.5	109995	22879.4	38326.3	90882.1	38377	35732	5259	17314.1	14738.9	35675.3	41807.9	66010	32515.1	40500	25275.9	22489.3
Prekallikrein	45.8	39.5	32.4	40.9	34	34.9	35.6	45.5	60.9	40.3	28.2	52.3	29.5	32.1	34.2	29.5	30.8	29.2	36.2	102.1	53.2	33.9	57.7	146.1	48.4	35.8	54.4	38.4	44.1	51.2	44.2	34.9	37.2	184.7	34.2	43	87.2	43.2	69.6	28.9	36.6	33.3	36.6	39.4	51.5	46.4	44.1	40	43.5
alpha-1-antichymotrypsin complex	59.5	56	49.4	64.3	49.7	53.7	51.5	66.6	74	58.7	61.2	48.3	46.8	51.5	45.2	43.8	44.5	44.1	51.6	152.5	87.1	100.8	74.3	154.6	74.2	56.9	69.6	51.2	62.7	69.5	55.4	47.5	55.4	158	50.7	55.8	93.5	59.2	82.9	45.8	53.5	48.1	54.4	54.2	72	60.8	64	55.8	55.8
Factor H	112.5	110.2	64.4	90.4	71.8	84	72.6	103.1	142.2	76	51.8	92.6	47.4	64.7	72.8	61.2	56	50.3	76	408.3	137.1	88.8	173.8	552.2	129.3	71.7	129.4	92	97.4	105.1	69.2	72.8	88.7	708.5	81.7	91.7	220.4	94.2	204	56	69.1	69.6	80.8	113.6	132.2	137.1	115.4	95.1	105.1
MMP-2	140.3	97.4	71.4	113.8	85.2	139.6	84.8	136.2	188	100.5	47.4	72.4	43.6	65.1	51.8	51.9	56.4	47.1	71.8	113.3	139.4	112	189	679.6	159.9	95.5	154.4	107	123.3	135.9	66.3	216.6	243.5	954.6	391.6	223.2	525.6	583.5	371.9	106.6	204.7	152.5	208.4	1286.6	551.6	625.5	1399.9	313	343.3
Transferrin	204	139.4	78.4	150.1	163.3	87.8	91.9	276.6	220.9	149.2	56.3	243.8	60.9	98.1	124.2	94.1	86.9	73	107.6	2038.8	188.3	125.8	324.5	327	186.5	105	226.8	167.2	166.9	239.6	231.2	86.8	112.4	471.5	112.2	161.4	156.9	127.8	117.3	72.6	113.6	75.3	118.1	282.9	235.1	108.9	106.1	101.2	107.2
PFD5	4194.8	2391.1	633.2	2060.6	1299.9	3905.3	1319.5	3494	2481.5	1752.8	622.5	3206.1	434.3	3647.2	4525.4	1972.8	1861.3	1085.1	4492.6	15997.2	3946.4	5690.4	4405.5	27857.8	2677	978.1	2426.9	6402.7	2449.4	2087.7	603.3	1413.6	1133.7	16915	2324.8	1726.2	9073	3315.6	8601.3	401.9	2802.4	2142.8	2042.3	2871.2	4741.1	2098.6	2636.7	4130.4	4530.5
PSA2	36381	20516.2	7261.6	20564.9	12447.5	43230.6	14545.5	35593	26160.4	16918.7	7619	32502.7	5416	55430.1	30271.7	27604.5	26384.7	13831.3	67808.6	134180	38476.2	63988.1	37663.4	220814	36420.4	10695.8	30060.6	63203.9	24122.3	24156.6	3376.3	21151.3	16434	156127	33733.7	22679.9	84498.2	49881.8	95297.9	5153.3	36788.4	27273.1	23757.8	38153.3	65470.7	21910.5	35428.9	50893.6	54335.7
RBM39	895.8	493.8	211.8	424.1	302.7	715.7	332.8	700	1109.8	365.7	90.3	377.9	94.2	1471.3	396.2	800.3	752	149	1675.7	1471.3	1713.1	570.1	777.5	4037.8	1368.8	576.4	1161.3	772.9	436.5	1033.4	235.7	561.1	393.3	4987.8	994.5	777.5	2269.7	1024.1	3184.1	168.1	1063	391.4	365	442.6	1667.6	398.3	422.7	649.4	948
Transketolase	69.1	73.7	47.4	72.3	55.4	60.6	66	88.8	124.6	64.8	84.6	51	47.7	198.2	52.9	1092.2	2333.1	37.7	78.8	88.7	131.4	58.7	228.7	326.9	166	65.7	104.8	60.6	104.4	113.6	75	58.3	77.8	450.3	65.4	87.2	210.7	78.5	130.3	44.5	55.5	49	62.5	77.9	161.8	78.7	78.2	66.7	72
SP-D	154748	150790	25313.7	84615.2	60440.5	157144	50302.9	156986	110094	73666.9	22464.9	123688	17362.8	231141	178453	168808	190074	52573.9	256637	385542	265212	239172	183118	429882	122704	34852.2	95867.2	232111	99812.4	102185	16652.2	45700.7	23050.8	309092	73497.7	60473.8	169497	86257.7	131418	6804.6	80907	47451.3	48587.3	96347.7	179356	59465.8	56043.6	91216.4	101479
PDPK1	221.2	88.1	49.4	104.8	68	169.8	72.8	150.9	177.7	90	46.8	109	42	187.3	144.5	117.9	117.8	60.2	246.9	362.6	701.7	159.9	171.3	848.6	193.7	79.2	180.6	175.9	93.3	177.5	66.9	97.4	78.7	913.1	120.1	142.9	458.3	167.8	319.3	38.8	270.4	91.9	88.7	103.5	435.8	82.9	91.9	163.9	197.5
C4	57.9	34.2	28.9	36.9	28.2	35	32.6	43.6	60.5	36.8	24.3	145.5	24.9	25.9	25.2	24.9	24.4	26.2	30.7	327	56.7	29.5	64.3	117.8	42.5	33.2	46.7	33.2	41.9	42.3	40	29.1	31.4	193.2	30.8	38.5	76.6	40.1	54.5	23.7	31.8	25.4	29.4	33.7	44.2	39.5	36.9	33.9	32.7
GM-CSF	1100.2	1450.8	987.3	973.7	930.7	978.7	868	1490.8	1123.8	821.7	814.2	1456.3	771.8	848.8	1197.8	1248.1	1109.3	992.4	901	6790.8	1530.8	1490.5	1948.2	2571.3	1488.6	941.3	1556.2	7395	1433.6	1328.2	1010.4	802	872.5	3850.8	3311.8	2083.7	1632.1	1729	1376.1	801	3852.5	1006.6	1477.8	2356.6	1470.9	1873.5	1184.1	3136.3	1275
Olfactomedin-4	192770	191622	211013	162888	166734	173262	182103	173314	183419	159118	177147	206721	199419	203816	158073	186483	165934	194203	190180	181471	186170	211144	204504	189094	199373	151813	178757	159343	160787	174384	169501	180076	204731	184637	188906	162765	170396	167302	162319	196520	170423	178398	217192	177441	205390	156934	151937	170200	152018
Gelsolin	561.7	352.2	89.1	285.7	210.2	855.4	134.8	361.5	396.8	213.6	172.6	559.8	119.5	1154.5	968.5	621.7	642.8	292.1	1313.5	3743.2	1019.1	2494.5	482.9	4186.8	542.1	280.2	443.5	2779.8	358.8	508.6	120	340.1	196.9	1361.1	328.7	256	738.5	489.9	800.1	74.9	396.5	285.7	226.5	615.2	1053.7	275.7	387.2	567.6	550.2
CBG	9372.2	8211	9998.1	7758.4	6369.4	8698.7	13786.2	11051.3	30553.3	7997.7	7554.3	15346.4	8120.4	17856.1	8258.9	12729.5	11644.4	10072.1	23822.3	18812.7	43968.8	10400.2	63530.1	44214.8	27012.7	14356.1	25419.1	12969	30567.6	23797.5	15633.3	15411.1	20007.6	103353	22086.3	26471.8	68408.4	32653.4	50244.4	8726.9	23488.8	12478.2	17222.5	9581	24040.1	11226.2	15790.9	20390.6	21127.1
Integrin aVb5	5331.7	3988.2	3785.8	4048.8	3357.9	4423.6	4193.3	6048.5	8397.6	3889.4	2655.3	5136	3024.2	6944.6	2948.9	4723.8	4233.3	3346.1	7249.4	6289	7950.6	4495.3	10313.1	12999.2	6711.8	4491.7	6387.4	7948.3	6120.8	6194	4410.9	5322.7	5793	24215.6	7991	7620.7	14490.9	8526.1	9472.5	2984.8	9466	4563.1	4958.7	9645.3	8932.9	7043.6	10533.8	7019.3	6396.9
ARP19	545	412.6	249.7	391.1	271.2	502.6	379.2	557.6	577.2	323.5	183.6	626.5	166.6	472.4	645.7	319.3	303	236.1	604.7	1431.2	555	616.4	1014.9	3780.8	427.9	229.9	471.7	703	581.2	401.2	242.1	262.9	240.2	2971.1	336.9	378.9	960.5	536.2	768.4	152.2	333.4	236.7	292.5	456.3	490.6	447.5	519.1	391.3	379.1
ATP synthase beta chain	35044.3	39843.1	11740.6	45163.4	24082.3	38822.2	40988.4	61723.6	40250.5	44556.8	9300.5	30342.5	8947.5	17483.2	22265.7	15495.9	13409.2	13126	34710.8	54093.2	53061.4	23713.1	164720	120734	54001.6	23444.3	42106.7	25030.2	82290.4	45373.1	35269.1	19150.6	54430.3	96707.1	31140	41386.1	81866.7	29732.8	62703.2	8458.6	19758.4	14365.5	35751.8	26272.2	51488.5	24528.7	28376.1	27420.3	24390
CAPG	8446.4	6671.5	3687.9	5027.2	4308.1	16841.7	7266.1	12900	15294	4258.5	6084.6	28398.4	4742.5	44838.7	13892.4	23191.4	19844.5	12128.3	56854.9	119133	89937	79085	85769.9	245734	37601	6359.1	35311.7	76100.6	32889.5	22627.3	4623.7	21990.3	17032.6	254878	42004.2	45707.5	129650	82397.9	80766.9	7442.7	60415.3	58418.1	48416.7	47869	141650	22056.3	42231.4	84364.7	104318
DBNL	8203.2	10090	6539.5	6777.7	7195.6	8222.7	7641.1	8779.8	11888.2	6273.1	6374.9	10942.7	6648.6	11497.1	12023.3	9231.9	9026.3	7269.6	12708.5	18111	16506.1	9893.9	21142.9	26041	13698.1	9213.3	12811.2	14337.3	14345.2	13233.3	9268.5	7832.1	11897.9	31282.8	10896.7	13661.1	21849.3	12030	16658.5	6690.4	13435.3	7384.7	11844	9510.5	15828.2	11213.8	9278.1	9976.8	9351.8
FAK1	105.6	116.5	71.4	107.9	79.1	103.4	87.5	121	191.9	91.7	63	81.9	61.1	93.3	84.5	75.9	75.9	69.5	104	466.7	275.1	129.7	232.2	938.6	140.9	89.3	144.8	138.7	132.3	146	97.9	89.4	91.6	637.1	95.1	118.2	285.1	112.4	191.9	61.6	94.1	76	88.1	110.9	183.8	107	102.9	103.2	108.6
NCK1	13047.5	7607.3	2188.7	6336.4	4029.6	12152.4	4801.3	11582.7	17416.9	5229.2	1553.9	7333	1162.5	10689.2	6856	5364	4954.4	2986.1	13564.1	33098.6	13062.3	11007.8	13967.4	57102.5	7481.1	2632.3	6453.6	12903.8	6480.6	5685	2052.6	3130.8	2747.3	43505.4	6111.6	5271	19315.7	7427.5	13140.8	732.5	6064.8	2712.9	3221.2	5801.2	14607.3	3238.9	4969.8	5555.7	6337.3
Peroxiredoxin-5	17891.9	11500.3	2306.6	9291.8	5659.7	15889	6288.1	13725	4225.6	8253.6	4964.7	23151.8	3195.6	30168	35212.7	16752.4	16528.8	8270.6	36997.2	67418.5	19070.7	28768.3	24419.1	79583.4	10380.4	3388.5	6643.9	31214.8	15876.4	7683.4	1701.8	5637.2	4895.3	28087.2	9502.5	6857.2	22430.9	14670.6	15256.4	1258.4	13245.4	3996.5	6373	11151.2	19491.3	6625.3	8399	12007.7	8867.1
Peroxiredoxin-6	25544.2	11929.3	4616.6	10104.3	7819.8	24120.3	8971.6	18594.9	9842.1	9821	8425.1	38936.8	5701.4	53671.5	48556	28110.8	27562	14590.6	63568.7	120439	39733.5	59906.3	41524.3	140877	19685.3	5227.6	14894.5	56898.5	26214.2	14901.2	3582.5	12121.7	7534.5	79065.5	20937.7	17413	48991.8	38278.9	39211.2	4009.6	33622.2	11271	12848.4	18937.5	49013.5	11506.1	16317.8	29481.7	20769.7
TWEAKR	747.8	773.8	659	767.1	636.7	763.6	715.8	844.5	929	703.7	603.3	729	612.1	850.7	543.1	706.1	690.1	693.1	888.1	1054	1584.9	839.7	1918.1	1961.3	1102.4	835.8	1052	920.8	1254.2	1106.6	868.8	843.8	1036.8	2727.7	979	1105.3	2239	1261.2	1382.6	627.1	993.1	754.5	926.9	785.2	1163.3	777.3	804.9	909.2	934.5
PPID	375.4	209.5	87.4	197.7	128.1	343.9	125.9	296.3	184.2	158.9	74.4	207.9	68.2	351	273.1	170.8	166.8	101.2	422.5	1352.7	242.8	367.9	244.4	1401.2	182.2	90.6	187	416.7	183.5	156.7	77.4	96.5	88.5	723.4	144.1	132	366.4	212.1	328	57.1	203.1	109.3	122.3	190.2	171.7	155.9	179	176.5	205.5
SHC1	1396.3	1089.5	391.9	954.6	628.1	1797.6	747.9	1442.4	1761.4	772.8	661.3	2654.1	442.9	5089.6	2882.3	2502.3	2395.9	1211.5	6089.9	11482.7	4403.9	3929.9	3311.5	16954.7	2632	856.3	2214.7	4940	1780.7	1723.9	387.2	1525	1004.9	16597.8	2783.2	2146.4	7793.1	3974.1	6112.5	404.4	3290.8	1328.2	1290.1	2001.7	4123.4	1411.5	1820.8	2796.3	3075.2
VAV	187	185.8	94.7	165.6	117	186.5	115.2	160.5	211.8	124	87.8	160.2	82.4	269.1	151.4	174.6	187.3	104.3	303.4	367.9	390.1	246.5	179.7	837.6	277.9	145.8	228.4	271.8	141	229.7	91.7	173.6	153.8	876.5	217.7	198.3	496.8	233.1	563.4	92.8	297.5	155.4	169.8	186	509.3	229.9	172.7	255	294.1
Troponin T	220379	312929	188085	94489.2	224536	255646	229520	159543	180206	97767.3	48297.7	35908.7	64765.5	52901.8	184814	97495.9	108135	58299.3	87559.6	187934	107326	48160.3	217906	286267	18067.8	7496.5	37611.9	52992	69053.8	37267.6	14623.2	46723.4	22247.8	201830	26969.4	14506.7	127866	23564.8	110084	4005.9	9201.2	25312.1	306775	80124.6	16616.2	27957.5	73417.8	123401	116444
calgranulin B	12755.9	17156	10734.4	8619	7614.5	20283.9	19690.4	15234.9	14614.4	8280.1	33364.4	75661.8	25635	95610.2	59385.3	68604.7	63190.8	49839	94701.9	83018.2	71520.5	66895.5	76186	89936	50692.7	18255.8	34392.3	63965.2	62342.9	40552.5	12895.2	30233.7	16382.7	67439.4	51684.6	43666.7	62770.5	56782	44049.7	6018.8	60224.2	6258.2	14291.8	13101	27361.2	11620.7	12120.7	24526.9	7328.3
hnRNP A2/B1	208292	154234	76804.6	117371	96440.3	201708	111529	182497	185809	112256	58481.2	221149	42075.3	247107	180164	158710	145730	89183.6	260912	309581	226525	240407	234868	385071	175578	59442.7	146826	194469	120235	110411	19987.6	116405	99397.5	371732	181564	123901	245739	172353	249370	34593.9	147000	120371	119320	169618	235874	116779	156646	162426	173479
HVEM	2781.8	2707.6	867.7	2566.6	2060.5	2922.5	1689.5	5088.1	8319.2	2026.7	588.6	1284	580.7	1120.2	771.8	773.4	642.2	653.1	1431.9	6804.7	8806.3	1817.4	15146.8	13127.3	7761.2	3099.1	6448.2	2834.6	7342.3	6334.6	6133.8	1964.6	4241.5	13514.1	3324.3	5063.3	11406.9	4094.9	4432.2	1020.7	2471.1	1188.4	2228.8	3812.2	7012.2	1443.2	1712.7	1421.6	2020.6
SET	3234	2823.2	2216	2693.7	2105.1	3009.2	2686.6	3590.8	3604.8	2444.2	2004.2	4355.6	1946.2	3894	4729.6	3082.2	3123.3	2314	4415.4	6902.9	3945.7	3834.6	6076	11908.1	3259.6	2220.3	3129.6	4696.1	3904.3	3163.9	1963	2478.9	2358.5	14395.5	3040.2	2841.6	6776.7	3824.5	5959.8	1758.6	3000.2	2453.8	2541.2	3221.2	3232.5	3239.7	3751.2	3325.9	3461.4
CD27	22696.9	21936.2	19776	17574.5	15581.4	20868.7	18491	24719.9	29055.7	16178.7	14692.2	34131.1	15057.3	30345.7	28800.8	23448.4	23966.4	16794.4	29069.2	40184.6	32249.4	23682.3	34534.1	59162.1	28339.3	18101.6	26980.4	30312.6	22834.3	25750.3	15657.4	17296.6	17599.4	74477.2	26870.1	23688.4	38509.6	23365.8	39823.3	14100.9	25136.3	14607.5	18026.1	21323.2	28207.6	19767.6	19480.8	22470.3	17679.2
FABP	262547	191269	98018.8	133704	103839	185866	135959	180152	69980.6	118434	15992.1	81069.8	17945.4	41267.1	88047	38680.9	37282.3	27962.7	71206.5	202828	18842.1	88993.4	61210.2	221029	26924	9374.5	29081.6	70083.4	44482.8	20443.2	2707.5	8137.5	8339.7	101143	30161.5	12703.7	50651.3	28204.8	48213.3	4911.9	20718.5	23183.3	25795.3	59833.7	16819	62915.9	71499.7	34544.7	43597.3
Troponin I	319995	444229	238101	160558	295282	355892	292194	233323	268004	161910	77776.6	66675.9	110246	157799	248976	200019	191166	100460	222494	272455	152334	88021.4	294151	382381	38546	23692.5	72474.5	83797.2	126406	78856.7	76679.2	107490	63955.8	259111	59923.1	47102.5	190031	47144.6	120979	10017.6	27323.7	73817.1	426989	139708	52671.3	51280.8	51741.8	239064	207243
ALCAM	293.7	268.4	183.1	276.6	236.9	247.3	220	382	469.8	239.2	150.1	363.5	143.2	310	304.9	255.6	247.9	185.2	465	565.3	946.6	401.7	770.2	1950.3	879.4	467	643.7	473.9	510.4	755.5	331.2	532.6	533.8	3400	509	653	1896	757.5	1551.4	183.8	418.3	417.6	408.3	622.6	891.3	670.1	751.7	582.5	720.6
GRB2 adapter protein	2735	1589.7	701.1	1240	791.6	2521.8	1334.3	2025.7	2526.9	1050.2	1013.4	4404.6	676.3	6502.1	5691.4	3300.6	3276.2	1583.3	8258.4	14958.5	8247.8	5938.9	5286.5	23744.1	3410.6	1001.4	2583.6	6626.5	3718.6	2527.8	551.1	2003.3	1391.2	18739.4	2931.6	3124.4	12475.9	5556.5	8479.7	450.6	4637.1	2289.3	1811	2301.5	4344	1714.1	2643.7	4228.2	5043.3
MED-1	35600	34350.3	32888	30807.1	27497.8	32213.8	31033	35422.6	35696.7	29160.8	27451.7	33976.1	29794.4	37831	28829.3	31199.6	30612.1	30523.8	35818.9	45227.7	39685.3	37828.3	39318.2	68206.8	40672.7	30289.6	36738.1	35833.7	34342.8	36774.3	27153.9	31485.6	33010.3	76246.7	35958.1	32639.7	46535.1	35471.2	44700.2	28579.5	34759.9	28642.6	32742.3	34176.7	38017.9	33705.8	33471.8	31645.1	31404.2
PKC-B-II	253.6	222.9	110.9	216.1	164.2	269.6	163.3	322.5	556	181	151.1	427	114.6	948.7	408	465.4	428.9	230.7	1105.5	1568.7	2622.4	677.9	1042.8	2553.7	835.5	369.2	655.8	872	545.1	782.7	416.9	354.6	374.6	2099.7	476.6	628.4	1292.9	638.9	832.3	110.5	757.1	311.7	298.9	407.7	1436.8	249.5	349.4	495.1	611
RS3A	2200	2308.1	1018.1	1860.4	1271.5	1334.3	1284	3544	10859.2	1580.1	849.9	3390.1	872.1	2573.9	2843.3	2389.8	2105.4	1118	3188.5	11930.7	13582	3315.8	15871.9	27147.3	12343.9	5337.8	13355.9	11340.9	5168	9643.5	3514.3	3047.4	3924.5	81008.2	6899.1	9597.1	21977.5	7427.2	23791.2	1627.9	5380.1	2664.7	3386.1	5415.6	17507	4163.4	4258	5597.9	6284.6
SRCN1	299.4	208.9	103.2	213.3	131.3	240.2	141.3	341.5	686.7	170.6	102.2	327.9	81.3	816.7	372.7	391.4	393.6	138.6	1010.5	1192.1	2949.9	426.3	452.5	1691.7	928.8	403.5	674.9	565.3	288.3	964.4	344.6	438.7	246.7	1720.8	376.7	587.4	1154.5	571.9	786.3	70.7	875	110.8	144.2	174.5	620.4	165.2	185.8	218.8	193.2
Cathepsin D	2059.9	1835.5	1160.3	1621.2	1947.3	2276.2	1911.6	2110	2565.1	1574.1	3362.4	1672	852.6	2047.8	823.8	1701.3	1610.5	1218.9	3233.8	2887.5	4176.2	4200.9	7070.2	4672.7	8475.1	6430.9	6759.4	3716.7	5571.7	7497.7	2275.7	5892.8	5974.8	7395.9	5643.3	5264.9	6049.8	4938.1	7823	2092.6	3540.9	2886.5	3371.4	2603	3038.1	2088.1	4043.1	3201.6	3852.1
NG36	1007.3	1380.6	1037.6	925.9	754.3	941.6	1181.7	950.9	1533.1	798.8	999.6	2143.5	1072.3	1593.3	2662.1	1490.8	1553	1250.7	1491.1	4138.1	3197.2	1566	3902.2	4607.4	1800.5	1406	1419.5	4511.8	2315.8	2137.4	1075.7	797.4	1468.5	6329.1	1831.5	1955	3591.4	1963	3073.5	739.5	1947.1	1137.2	1332.4	1146.6	2611.7	1839	1822.6	2225.9	1180.4
14-3-3 protein zeta/delta	17490.3	2278.6	624.1	2428.3	1895	9680.6	1292.9	3365.6	971.1	1997.9	814.7	2435.2	557.3	3789.9	4813	2170.2	2505.2	1339.4	5239.8	27693.3	2134.2	15611.6	1399.5	25810.2	1407.3	574.2	1136.7	12815.3	1723.6	1379.3	241.8	1122.1	462.4	4474.8	1925.1	952.7	3115.5	2158.6	3646.2	865.3	2784.7	2015.8	1230.5	4783.5	5051.3	1693.3	2815.1	3293.9	3512.1
3HAO	7334.7	7290.4	3621.9	5993.2	4160.2	8544.9	8059.1	8789.1	14608.9	5565.6	4513.8	13193.3	3329.4	22397.3	12161.8	12776.6	10620.6	8326.2	27068.7	34207.1	23788.5	20655.1	38137.4	57492	15733.9	7070.5	14517.3	20950	19930.1	15315.9	13021.6	10436.2	10290.8	50644.3	13309.5	16794.9	37573.8	18466.2	23056.8	2450.3	14564	7258.9	9191.2	8668.7	16349.9	7222.6	9989.9	13558.1	14070.9
eIF-4H	1161.2	1453	215.9	955.4	688.2	2312.3	454.4	1551.3	741	796.4	242.8	492.3	169.5	2096.1	864.7	1555.6	1979	373	2407.7	9829.2	1832.9	3263.1	975.8	12765	1048.3	331.2	1103.3	3736.6	586.5	803	125.2	713.2	402	7585.8	806.2	677.6	4055.6	1101	3455.7	199.5	815.8	1418.8	1028.9	1677.8	3474.2	688.6	1112.3	2857.7	3173.2
HSP70 protein 8	52568.8	50298.7	24818.2	39223.8	31469.9	55329.4	36755.4	51574.7	57643.1	36768.9	15377.4	49284.5	14617.4	74657.7	39281	40698.3	35877.6	26126.3	76808.3	106475	62577.4	73599.3	79505.7	112713	54742.7	27661.5	50656.1	65790.9	45825.9	42741.2	24545.1	37482.1	39421	117754	58845.4	46392.5	87892	60454.6	80313.7	16319.4	57096	44723	52517.8	50236.7	70219.9	37776.5	47683.9	69803.9	68018.3
Nucleoside diphosphate kinase A	100221	80991.4	39235.8	64403.9	44236.5	113874	67429.8	97067.1	77959.4	55441.6	22982.7	90814.7	20270.7	121229	70743.5	61774.9	55469.1	36079.3	147322	231992	118997	139538	144480	347076	110119	38561.1	99135.2	132835	86377.5	72755.1	31890.3	69597.3	59856.5	327216	111924	86674	214464	138775	221930	29905.9	108846	88926.8	89734.5	106943	158879	78270.4	112347	147689	157887
PolyUbiquitin K48	13396	8552.4	3753.2	7586.8	4380	15138.6	7077.1	16772.8	22587.3	6406.3	2691.4	16617.6	1759.3	10550.5	18857.5	5996.7	5414.4	4001.1	15358.3	56248.9	14895.9	17230.9	31168.5	120182	9992.5	3001.3	10230.3	19628.7	13552.6	7439.5	3191.8	4106.8	5128.3	93514.9	10938	11810.1	33150	13018.1	29345.1	1634.6	9073.5	6006.2	6884.1	13291.3	21647.6	10944.8	14174.2	13102	15722.1
a-Synuclein	215.5	144.7	133.2	138.4	113.7	198.6	189.9	174.9	300.7	130.6	161.4	520.7	144.8	1262.1	293.4	688.2	486.1	250.4	1312.1	2242.6	1759	1222.1	459.8	1161.3	392.7	370.8	479.2	1654.8	431.8	708.5	407.8	482.6	191.2	866.9	380.7	509.9	581.7	480.5	472.6	91.6	668.5	120.8	162.8	188.4	391.6	141.9	166.8	195.7	183.1
BMP-6	164.2	113.8	62.5	110.8	77.5	131.3	81.7	161	212.3	100.8	50.5	87.8	47.5	98.4	161	70.4	74.3	56.3	130.6	431.3	273.1	183.1	411.5	933.8	167.5	99.5	155.3	204.1	191.3	154.7	94.2	97.7	140.7	761.6	130.1	146	464.1	152.1	285.4	54.8	98.6	86.5	109.3	194.7	352.6	178.8	157.6	130.6	125.6
Activin AB	327.3	396.1	206.2	281.6	216.9	381.2	286.6	425.6	730.3	238.5	312	1188.2	217.7	1174.8	1314	764.2	727.9	440.6	1565.5	2470.6	1995.5	1002.2	2018.3	5003.9	864.7	428.2	714.5	1274.4	928.8	770.8	425.3	476.9	441.4	3291.1	716.4	769.9	2050.3	945.2	1056.3	150.5	738.8	208.6	382.8	418.6	770	339.7	492	404.6	343.1
SUMO3	15726.3	7746.2	2518.3	7483	4467.9	13242.6	5278.9	12180.6	7861.2	6200.9	2109.3	10711.8	1478.7	19649.8	13707.1	9718.2	8999.2	3672.1	23659.9	38795.6	17434.2	16012.3	11947.4	67221.2	8244.8	1964.5	7124	17082.5	6652.3	5711.5	1223.4	4401.5	2380.5	60584.5	9573.4	5497.9	27011.7	11941.4	23179.5	1005.3	10616.7	6667.6	5821.8	7394	17509.9	5061.1	7125.8	13634.7	15052.5
HMGN1	3436.7	4196.1	2146.2	3460.2	2258.8	2898.3	2894.3	5516.5	3228	2446.5	1549.5	6381.9	1482.4	3853	8057.9	3198.7	3224.2	1736.4	4117.7	7065.6	2575.9	3236.9	8350	22498.5	2498.1	1826.7	2962.7	4669.2	4141.4	3095.7	1477.7	2275.1	1724.6	17245.5	1948.9	2134.5	7047.4	2335.6	6302.9	1222.5	1916.5	1568.9	1719.9	3228.2	1974.1	3491.9	3698.8	2267.4	2328.7
Transgelin-2	176458	126352	60671.5	88975.6	73354.7	155518	100989	133089	79004.8	80008.8	36692.7	180460	27540.5	166123	135304	101784	94404.6	60611.7	195507	241927	126963	183131	159771	315928	132933	36835.8	110118	147627	108614	76418.5	22017	82208.4	60544.7	303416	155191	97481.7	197814	145764	217065	36246.2	125580	113990	122551	150325	146999	115290	159492	170051	174633
ATPO	10418.8	9000	1727.6	10749	5095.4	9186.8	5606.2	21909.6	12336	11363.3	794.9	3562.4	1002.2	1870.9	1900.5	1739.1	1621.2	1442.1	3971.2	14584.1	7257.6	4469.7	25321.7	38304.9	6521	3227.3	6131.8	4930.5	12182	7069.8	4294	2126.8	4850.4	23264	3042.6	3722.1	14785.3	3779.8	7599.2	622.9	1448.8	1507.4	4918.6	5300.7	7307.4	3354.2	3945.1	3621.5	3639.2
[truncated: 4 more columns]
