# Supplementary material for: Neutrophil proteome shifts over the myocardial infarction time continuum
Source: Basic Res Cardiol. 2019 Aug 15;114(5):37. doi: 10.1007/s00395-019-0746-x (PMC6695384; doi:10.1007/s00395-019-0746-x)
Supplement: Supplementary file 4 — Supplementary material 4 (XLSX 13 kb) [file 395_2019_746_MOESM4_ESM.xlsx]

## Sheet: anova_posthoc
	f.value	p.value	FDR	Tukey's HSD
3HAO	4.392	0.0041708	0.01047	D3-D0; D5-D0
Activin A	10.024	5.59e-06	3.53e-05	D1-D0; D3-D0; D5-D0; D7-D1; D7-D3
Activin AB	6.385	0.00033371	0.0012827	D1-D0; D3-D0; D5-D0; D7-D3
ALCAM	10.139	4.96e-06	3.39e-05	D3-D0; D5-D0; D7-D0; D3-D1; D5-D1; D7-D1
AMGO2	9.0216	1.62e-05	9.06e-05	D1-D0; D3-D1; D5-D1; D7-D3
ARI3A	7.514	8.76e-05	0.00035906	D1-D0; D3-D0; D5-D0
a-Synuclein	11.056	1.95e-06	1.6e-05	D1-D0; D3-D0; D5-D0; D7-D1; D7-D3
ATP synthase beta chain	4.0936	0.0061976	0.01466	D3-D1
ATPO	5.2562	0.0013593	0.0039268	D1-D0; D3-D1
calgranulin B	16.445	1.5e-08	1.85e-07	D1-D0; D3-D0; D5-D0; D7-D1; D7-D3; D7-D5
CAPG	9.998	5.74e-06	3.53e-05	D3-D0; D5-D0; D7-D0; D7-D1
Cathepsin B	50.167	1.46e-16	8.97e-15	D3-D0; D5-D0; D7-D0; D3-D1; D5-D1; D7-D1; D5-D3; D7-D3
Cathepsin D	21.957	2.38e-10	4.18e-09	D3-D0; D5-D0; D7-D0; D3-D1; D5-D1; D7-D1; D7-D3
CBG	7.5187	8.71e-05	0.00035906	D3-D0; D5-D0; D3-D1; D5-D1
CCL28	9.2047	1.33e-05	7.78e-05	D1-D0; D3-D1; D5-D1; D7-D3
CD36 ANTIGEN	15.609	3.01e-08	3.36e-07	D1-D0; D3-D0; D5-D0; D7-D0
Coagulation Factor Xa	10.778	2.58e-06	1.98e-05	D3-D0; D5-D0; D3-D1; D5-D1
DBNL	5.2484	0.0013728	0.0039268	D3-D0; D5-D0
DSC2	8.7608	2.15e-05	0.00010589	D1-D0; D3-D1; D5-D1; D7-D3
EPO-R	12.059	7.32e-07	6.43e-06	D1-D0; D3-D0; D5-D0; D7-D3; D7-D5
FABP	7.4749	9.16e-05	0.00036355	D1-D0; D3-D0; D5-D0; D7-D0
Fibrinogen	20.62	6.1e-10	9.38e-09	D1-D0; D3-D0; D5-D0; D7-D0
Fibronectin	57.545	1.01e-17	1.25e-15	D3-D0; D5-D0; D7-D0; D3-D1; D5-D1; D7-D1
FN1.4	39.445	1.31e-14	4.02e-13	D3-D0; D5-D0; D7-D0; D3-D1; D5-D1; D7-D1; D7-D3
Galectin-3	13.675	1.63e-07	1.54e-06	D1-D0; D3-D0; D5-D0; D7-D0; D7-D1
Gro-b/g	3.3934	0.015959	0.035691
H31	8.6598	2.4e-05	0.00011376	D7-D0; D7-D1; D7-D3; D7-D5
Histone H1.2	8.4448	3.05e-05	0.00013895	D1-D0; D3-D0; D5-D0; D7-D5
HMG-1	3.1465	0.022386	0.049169	D3-D1
HVEM	10.622	3.02e-06	2.19e-05	D1-D0; D3-D0; D3-D1; D5-D1; D7-D3
IL-16	3.9267	0.0077494	0.017984	D1-D0; D3-D0
IL24	4.9489	0.0020159	0.0053902	D3-D0; D5-D0; D7-D0
Integrin aVb5	5.7122	0.00076444	0.0025038	D5-D0; D7-D0; D5-D1; D7-D1
kallikrein 5	3.4856	0.014074	0.032057	D3-D0; D3-D1
Kallikrein 7	5.5005	0.00099717	0.0030663	D3-D0; D3-D1; D7-D3
Lipocalin 2	4.1153	0.0060205	0.01452	D3-D1
Macrophage mannose receptor	13.782	1.48e-07	1.51e-06	D5-D0; D7-D0; D3-D1; D5-D1; D7-D1
Mcl-1	4.5151	0.0035464	0.0092809	D3-D0; D3-D1
MFRP	6.3298	0.00035685	0.0013301	D3-D0; D5-D0; D7-D3
MMP-2	23.235	9.97e-11	2.04e-09	D5-D0; D7-D0; D3-D1; D5-D1; D7-D1; D5-D3; D7-D3
NG36	4.3999	0.0041273	0.01047	D3-D0; D5-D0; D7-D0
Nidogen	6.1178	0.00046244	0.001673	D1-D0; D3-D0; D5-D0; D7-D0
Osteocalcin	4.9993	0.0018891	0.0051634	D3-D0; D5-D0
PKC-B-II	5.7027	0.00077354	0.0025038	D3-D0; D5-D0
RS3A	8.7802	2.11e-05	0.00010589	D3-D0; D5-D0; D7-D0; D3-D1; D5-D1
S100A4	18.262	3.54e-09	4.84e-08	D3-D0; D5-D0; D7-D0; D3-D1; D5-D1; D7-D1; D7-D3
SARP-2	44.938	1.18e-15	4.82e-14	D5-D0; D7-D0; D3-D1; D5-D1; D7-D1; D5-D3; D7-D3
SECTM1	8.8969	1.85e-05	9.92e-05	D3-D0; D5-D0; D3-D1; D5-D1; D7-D3
SRCN1	5.4052	0.0011248	0.0033745	D3-D0; D7-D3
TIMP-2	5.1218	0.001614	0.0045119	D5-D0; D7-D0
Troponin I	5.7688	0.00071224	0.0024335	D3-D0; D5-D0; D7-D0
Troponin T	5.6723	0.00080352	0.0025342	D3-D0; D5-D0; D7-D0
TSP2	27.791	5.69e-12	1.4e-10	D5-D0; D7-D0; D3-D1; D5-D1; D7-D1; D5-D3; D7-D3
TWEAKR	7.8329	6.07e-05	0.00026678	D3-D0; D5-D0; D3-D1; D5-D1
Vitronectin	5.8714	0.00062686	0.002203	D3-D0; D5-D0; D5-D1; D7-D5
YES	4.2467	0.0050552	0.012436	D3-D1; D7-D1
