# Supplementary material for: Neutrophil proteome shifts over the myocardial infarction time continuum
Source: Basic Res Cardiol. 2019 Aug 15;114(5):37. doi: 10.1007/s00395-019-0746-x (PMC6695384; doi:10.1007/s00395-019-0746-x)
Supplement: Supplementary file 5 — Supplementary material 5 (XLSX 29 kb) [file 395_2019_746_MOESM5_ESM.xlsx]

## Sheet: Suppl Table 3
Supplemental Table 3. Protein array and MMP-8 immunoblotting results for bone marrow derived neutrophils stimulated with nothing (control), phorbol myristate acetate (PMA), fibronectin (Fn), or PMA + Fn. Value are normalized arbitrary units.
	Control	Control	Control	Control	PMA	PMA	PMA	PMA	Fn	Fn	Fn	Fn	PMA+Fn	PMA+Fn	PMA+Fn	PMA+Fn
Adiponectin/ Acrp30	13150.9	33221	17523.5	8089.85	14215.1	32504.5	17709.7	8896.17	15620	24637.7	18686.9	9726.06	17704.9	31084.8	21457.4	10433
Amphiregulin	14558	32011.2	18099	9518.34	16250.1	33162.9	19132.8	10261.3	17143.8	24896	19082.8	11127.5	18158.9	31065	22508.6	12119.3
Angiopoietin-1	13111.3	32038.2	17425.3	7769.07	14689.2	32571.4	17310.4	8253.12	15289.6	23491.9	18525.2	9152.86	17002.1	29639.3	20910.2	10462.2
Angiopoietin-2	13206	31663.4	17335.2	7556.23	15036.9	33418.4	17412.3	8104.07	15248.3	22385.3	19036.4	9058.01	16719.6	29794	20838	10333
Angiopoietin-like 3	13111.1	32450.6	17677.6	7570.84	15541.1	33209.1	17794.5	8705.7	15457.2	24689.2	20045.1	9453.68	17295.1	30273.7	21887.3	10907.6
BAFF/BLyS/TNFSF13B	12499	32238.3	17288.8	7936.51	16911.5	34062.6	18429.9	10775.5	14927.4	25169.1	19208.4	9543.56	18035.1	31115.4	22361.4	12993.1
C1q R1/CD93	12662	32317.7	16966.2	7246.77	14750.6	33632.3	17260.9	8026.35	16102.8	23633.4	18451	8575.1	16210.2	30216.5	20756.8	10505
CCL2/JE/MCP-1	12927.6	32682.8	17010	7523.94	14679.7	33765.8	16969.4	8473.72	14778.5	25172.1	18087.1	9086.35	16466.6	28991.6	20485.1	10745.7
CCL3/CCL4 MIP-1 alpha/beta	13189.8	33848.6	17309.4	7702.82	15410.7	34596	17860.9	8834.63	15302.3	26627.4	19078.5	9350.72	16794.8	29310.3	21096.5	11773
CCL5/RANTES	12848.5	35021.4	17671.6	7817.17	15789	34702.6	17994.3	9021.4	15246.3	24270.1	19247.8	9460.44	16929.9	29697.3	21766	11206.7
CCL6/C10	13363	33897.6	19594.4	13351.1	17743.2	37109.4	24516.8	30218.4	16932.2	28963.6	22205.2	15962.7	21554.5	44524.9	29658.8	25732.4
CCL11/Eotaxin	13180.1	32547.8	17825	8088.07	15270.5	33541.9	18812.6	8537.66	15909.5	25302.9	20125	9791.76	17386	30885.2	21812.9	10551.1
CCL12/MCP-5	13543.2	32279	18160.2	8526.87	16222.5	33488.6	18201.2	9219.32	16081.4	24723.7	19977.2	10402.5	17767.2	29956	21656	11145.1
CCL17/TARC	14170.9	32052	17659.4	8449.23	15810.1	33934.7	19019.8	9133.08	16167.8	24508.8	20766.2	10182.9	17734.2	32400.5	22227.5	11304
CCL19/MIP-3 beta	14831.4	31727.5	18043.9	8799.42	16839.3	33908.6	18945.2	9789.4	16537.2	25762	20983.1	10610.1	18132.8	31484.2	22710.9	11993.7
CCL20/MIP-3 alpha	12277.5	31677.3	17464.9	7814.27	14682.4	33241.9	17572.1	8361.36	14162.2	25330.3	20156.3	9293.44	16437	29914.2	22221.5	10632.1
CCL21/6Ckine	13104.1	31895.6	17259.3	7343.18	15262.5	33826.1	17357.6	8138.86	14669	25463	19579.5	9119.1	16454.4	30899.8	22225.5	10642
CCL22/MDC	14942.8	32440.1	17608.6	8227.15	15906	34800.1	19115.2	9043.32	15664.9	28361.4	21922.4	10046.3	17574.6	31608.8	24091.2	12335.7
CD14	14319.4	33061.7	17715.5	8034.25	16082.8	34999.2	19036.4	9103.52	15929.8	28647	21656	9897.49	17652	30678.1	23100.2	12038.4
CD40/TNFRSF5	13292.3	33975.8	17654.2	8132.39	15648.5	35763.6	18402.5	9545.74	15610.9	26470.3	22097.2	9790.17	17064.8	30134.8	23404.4	12021
CD160	13751.7	32927.7	17284.8	8421.67	15260.2	34115.4	18110.7	8756.77	15861.1	25531.3	19485.2	9592.8	17513.1	32075.9	21253.1	10834.9
Chemerin	14585.6	32490.9	17909.1	9500.43	17163.1	33828.4	20588.1	10623.2	16138.4	26393.6	22240.5	11697.1	18279	33259.2	24570.6	12307.3
Chitinase 3-like 1	17325.2	33834.6	24697.1	19649.8	37958.6	40062.4	30693.2	27930.1	23488.3	32492.2	27859.1	25187.6	38314.8	47734.5	33658.8	32571.7
Coagulation Factor III/ Tissue Factor	13524.7	31623.3	17497.1	8179.19	15297.4	33659.7	19324.8	8970.42	14623.5	24301.3	20660.3	9829.71	16925.3	32341.6	22801.2	11151
Complement Component C5/C5a	13433.8	31302.8	17276.9	7302.41	14700.6	33046.3	18022.2	8098.36	14309.1	23442	19473.7	9006.49	16750.6	29917.1	21624.1	10429.9
Complement Factor D	13024.4	31469.3	17534.8	7386.85	14894.8	33092.7	18814	8064.83	14688.4	25598.9	20322.9	9090.76	16651.4	30642.8	22410.5	10604
C-Reactive Protein/CRP	12588.4	31595.3	17254.7	6776.81	14472.3	33314.1	17666.3	7536.39	14125.8	24089.1	19203.8	8381.93	15895.9	28978	21861.5	9980.15
CX3CL1/Fractalkine	14153.5	31963.7	17383.9	7725.77	15246	34407.6	18365.2	8347.59	15417.8	26035.7	20595	9505.72	16882.6	31679.3	23310.1	11316.7
CXCL1/KC	13024.1	32031	17063.5	7009.65	14680.1	34299.4	17674.6	7810.92	14801	24058.7	19497.7	8714.28	16296.3	27561.5	22615.2	10668.2
CXCL2/MIP-2	13445.1	33631.7	17881.4	7661.51	15364.3	35719.6	18832	8853.47	15481.2	25694.1	21576.2	9427.7	17009.9	30008.5	24011.4	11884.5
CXCL9/MIG	14900.8	32795.4	18405.4	8847.74	14637.7	34513.7	19138	8969.86	16084.9	25780.6	20564.4	10763.4	17674	35655.3	21233.5	12158.6
CXCL10/IP-10	13541.1	32497.8	17565.1	7964.52	14542.9	34467.8	18108.4	8216.54	15304.5	25583	19839.5	9618.19	16626.5	32973.1	21699.7	10862.8
CXCL11/I-TAC	14380.9	32475.5	17802.6	8437.39	15576	34437.6	20113.7	9633.74	15656.9	25113.3	21723.7	10367.5	17519	34506.9	23257.4	11678
CXCL13/BLC/BCA-1	13867.4	32041.5	17902.4	7357.62	14429.4	33475.5	18996.8	8285.21	14544.1	24600.3	21292.8	9115.16	16589.2	32516	22589.3	10539.6
CXCL16	14272	32312.2	17853.9	7620.65	15311.2	33234.7	19220.2	8833.62	14720.7	23183.5	21357.7	9696.22	16839.5	32489.5	19473.6	11214.9
Cystatin C	14703.2	32529.4	18969.1	9632.42	20395.7	35038	22467.3	15482.6	16502.2	25540.2	23105.3	12689.4	21534.6	37222.6	26199.5	15967.9
DKK-1	14121.2	31438.2	17980.5	7956.16	14983.9	33079.6	19382.7	8707.7	15489.2	25171.4	21197.3	9895.24	17337.7	31112.9	23566.8	11509.6
DPPIV/CD26	14099.3	31612.5	18170.1	7760.82	15184	33688.1	19545.2	8666.06	15531.2	24907.7	21312.5	9804.65	16742.1	30073.6	24023.2	11635.3
EGF	14758.2	31960.1	18050.6	8341.94	15797.3	34184	19781.5	9048.02	15833	24596.7	21789.6	10109.7	17595.3	30598.3	24404.3	12215.6
Endoglin/CD105	13628.2	31448.8	17348.7	7023.22	14909.6	33979.8	18602.3	7973.19	14958	22667.1	20385.8	8981.6	16638.3	28140.8	23435.3	10902
Endostatin	13697	33225.1	18125.3	8022.24	15479.6	35933.9	18967.8	9042.76	15315.3	24051.1	21737.8	9960.65	17503	31348.5	24019.3	13033.7
Fetuin A/AHSG	14174.5	34453.5	18776.8	7769.24	16203.4	36316.6	19718	9790.25	15923	27800.1	21827.3	10917.3	17739.4	32994.6	23809.5	12830.3
FGF acidic	13699.1	33054.2	18153.6	7843.43	14794.6	34764.8	18487.9	8202.94	15128.7	24680.9	18473.7	9600.95	17362.9	35803.8	20512	10814.4
FGF-21	14264.4	32631.7	18597.9	8627.82	15425.8	34599.6	19037.6	9015.23	16182.7	25828	20443.1	10596.1	17440.8	34484	22117.9	11818.4
Flt-3 Ligand	13771.2	32329.2	17798.4	7792.84	14316.6	34159.4	18744.6	8479.1	15230.9	24849	21161.2	9271.7	16618	34341.6	22732.1	10791
Gas 6	14217.4	32418.7	18071.2	8097.33	15019.2	34002.2	19756.3	9252.97	15166.5	24513.9	22241.3	9808.42	17023.6	34220	23840.1	11431.5
G-CSF	14862.2	32505.8	18871.3	8576.63	17063.1	33970.7	19531.1	9763.95	16744.3	22705.5	21688.8	10725.1	18556	32214.6	19198.9	12623.2
GDF-15	14179.8	31734	18050	7442.35	14994.4	33524.3	19572.3	8664.13	15390.2	23286.7	21622.8	9302.84	17156.5	32935.7	23620.1	10929.1
GM-CSF	13839.3	31328	17988.9	7145.09	14567.9	33198.7	18557.9	7977.25	15191.3	22618.9	20387.1	8988.44	16709.9	29283.5	23330.4	10858
HGF	14397.4	32123	18825.3	8021.27	15782.9	34326.2	20267.1	9701.24	15645.9	24600.2	22859.1	10392.7	17702.8	32034.4	24658.4	12938.9
ICAM-1/CD54	13865.1	31866.6	17720.1	7474.8	14199.9	34091.6	19118.7	8403.08	15054	22948.9	20834.2	9467.06	16825.4	30030.8	23848.5	11215.3
IFN-gamma	14269.1	32281	17765.5	7865.62	15210.8	34772.2	19985.7	8744.17	15393.1	23350.7	21788.5	9919.83	17405.6	31071.2	24136.4	12442.1
IGFBP-1	13362.5	32791.5	17761	7414.17	14611.1	35740.6	18811.5	8539.38	14761	23516.9	20143.4	9614.43	16963.2	30196.6	23744.2	11472.6
IGFBP-2	14350.5	34778.6	19045.1	8072.25	16457	36742.8	20102.9	9883.9	16315.2	28107.6	22259.2	12333.2	17969.9	33771.8	23572.6	13811.2
IGFBP-3	13603.3	33130.7	17520.8	8306.25	13898.6	33959.9	17314	8515.96	15142.6	24671.7	19036.4	9881.26	17276.3	36074.9	20551.9	11543.6
IGFBP-5	12976.7	33075.8	18804.5	7986.16	14888	34942.9	17921.4	8324.18	15234.2	25125	19510.6	9717.83	17076.1	35385.9	21658.6	11111.1
IGFBP-6	14514	32424.5	18191.7	8400.35	14973.2	34439.4	18905.2	9179.05	15403	26025.1	21743.1	10173.8	17052.4	36402.1	23743.2	11835.6
IL-1 alpha/IL-1F1	14000.4	32800.6	18441.9	8207.24	15098.9	34183.5	19144.7	9364.01	15701.2	24618.6	22137.3	10202.6	17317.6	35320	23757.4	11797.2
IL-1 beta/ IL-1F2	13564.7	32113.6	18364.5	7667.42	15716.6	33721.9	19261	8638.92	15996.8	23272.2	21435.2	9705.15	17184.4	33148.5	23740.5	11349.7
IL-1ra/IL-1F3	14608.8	32536.1	19091	8326.15	16976.1	33947.1	20645.1	9632.74	17210.5	24333.1	22456.7	11056.1	18179.1	33925.6	24466.6	12434.6
IL-2	12708.4	31878.9	17941.7	6785.23	13921	33504.1	18700.5	7749.47	14690.3	23350.8	20375.6	8701.85	16204.5	30995.3	23112.2	10608.3
IL-3	13152.8	31805.1	18126.2	6920.1	14165.9	33539.5	18765.5	7825.45	14929.5	21920.4	19946.5	8921.69	16102.8	28854.5	22986.4	10919.6
IL-4	13872	32535	18334.4	8354.78	15348.4	35097.3	20125.5	9210.85	15943	24721.2	22315.7	10582.9	17479.8	31812.4	24874	12380.2
IL-5	13887.1	32484.1	18281.9	7657.45	15027.7	35225.3	20110.5	8829.99	15289.3	23530.1	21878.9	9925.1	17206.1	31238.4	24327.7	11898.3
IL-6	13248.7	33350	18328	7266.23	14461.8	35510.8	19357.2	8346.05	14905.7	23999.1	20966.4	9547.24	16859.1	30717.5	23212.6	11440.8
IL-7	14830.5	35531.9	19746.7	9057.24	17153.4	37281	21281.9	11163	17199.1	28986.8	23550.4	13961.6	18898	35305.1	21893.1	16872.4
IL-10	14762	33592.8	19932.6	9352.66	15320.9	35535.7	19805.4	9909.92	17118.8	28599.2	20904.7	11466.9	19137.1	39358.4	24934.6	13504.6
IL-11	13974.7	33224.8	19467.7	9869.78	16074.8	35352	20170.7	9759.08	16772.6	28401.2	21613.8	11885.6	18249.1	38770.3	23415.9	13228.9
IL-12p40	13489.6	33946.6	18575.9	8321.56	15047.9	34843.8	19422	9340.56	15969.2	26251.6	21639.9	10362.7	17381.5	37321.6	23986.1	12189.3
IL-13	13385.6	32539.1	18288.9	8165.21	14819.9	34243.4	18989.1	9153.56	15697.6	24714	21396.6	10019	17335.2	35275.5	23653.5	11854.8
IL-15	14632.7	33429.9	18742.3	9129.7	16726.4	34511.7	21494.3	10455	17102.6	26232.8	23914.9	11501.9	18693.1	37581.8	25776.9	14308
IL-17A	12769.4	32487.9	18058.1	6938.09	14198.3	34066	18642.5	7772.51	15083.2	23801.6	20360.2	8941.72	16577	32384.7	23278	10854.9
IL-22	13132.5	32410.3	18431	7438.76	14892	34488.9	19351.6	8397.28	15637.6	25010.8	20847.7	9560.3	16926.8	32796.7	24642.4	11614.8
IL-23	13572.8	32704.8	18231.8	7667.76	14969.9	34546.5	19968.4	8676.22	15562.3	25292.9	20943.7	9909.74	16856.3	31979.8	24218.2	12054.5
IL-27p28	13508.4	32831.4	18177.7	8092.47	15042.5	35087.1	19651.7	9286.53	15730.1	24804.6	21241.2	10308.5	17060.9	32335.1	24258.1	12499.1
IL-28	14457.8	34017.6	19497.4	10857.8	17240.5	36958.1	24315.1	12114.8	17567.2	30824.1	27583.4	12951.5	19339.2	40329.5	28177.7	14959.6
IL-33	16461.9	35053.3	18869.3	10670.4	17270.4	37668.3	23721.1	12576.2	18466.3	29937.3	26984.2	13372.1	19061.5	39050.5	25763.1	16119.8
LDL R	14230.7	35815.4	19074.8	8273.06	16425.3	37313.8	21007.7	10564	16914.9	28651.1	22956.4	12192.7	18022.7	35234.6	18212.9	15377.2
Leptin	15004.9	34556.5	19059.9	8977.06	14677.6	35884.9	17880.2	9654.38	16497.9	27915.8	19936.4	10848.7	19103.2	39434.8	23313.2	13040.7
LIF	16694.1	34363.7	20381.3	9960.92	16217.9	35858.9	21237.8	11121.3	19378.8	30114.2	22536.6	12947.2	20862	42664.4	24990.2	14848.8
Lipocalin-2/NGAL	26393.5	39812.7	31818.9	29445.8	37981.2	42670.7	41276.3	34624.7	34908.6	43418.3	42578.4	32468.3	37619.8	55705.7	44216.4	35551.6
LIX	14042	33613.8	19377.2	9743.38	15548.5	35335.6	19989.4	11878.7	16740.7	26394.3	22292.8	12286.4	19000.7	38247.1	25136.3	15004.5
M-CSF	13772.5	32996.4	18781.4	8352.83	15134.9	34658.3	19110.2	9220.1	16154.5	25725.4	21227.7	10418.7	18362.5	36216.9	24485.1	13781.5
MMP-2	14699.5	33310.2	19179.7	8968.16	15861.2	34789.3	21347.6	9743.56	16851.7	28225.4	22973.2	11066.5	19153.2	37293.5	26228.8	15163.6
MMP-3	13738.7	29730.8	18413	7438.47	14826.4	35262.1	18459	8455.94	15503.8	24661.4	19438.8	9438.62	17720.5	33181.3	23422.1	12363.1
MMP-9	21956.9	36564.3	33329.1	36406.1	54792.8	44796	51069.2	53062.4	36054.8	40569.5	40216.1	45083.3	54376.8	55090.3	51038.1	56194.8
Myeloperoxidase	18870.8	35908.9	25727.2	20266.1	31424.8	40890.1	25537.6	25716.3	28101.1	33873	32903.4	25361.2	32406	48171.8	28075.5	29149.3
Osteopontin/OPN	14428.5	33909.1	18372.8	7802.62	15624.6	36537.6	20562.2	9485.58	16153.3	24722	20376.4	10082.9	18198.3	33996.3	21372.8	13314.3
Osteoprotegerin/ TNFRSF11B	14215.3	35127.7	18102.6	7725.8	14955.1	36563.6	19802	8623.72	15737	24817.6	19604.7	9747.86	17272.2	33659.4	18919.7	12557.7
PD-ECGF/ Thymidine phosphorylase	14281.1	36316.6	18901.1	8302.17	15777.5	37432.8	20081.9	9551.93	16935.3	28248.6	20774.8	11045	17637.7	36066.1	12416.9	14041.2
PDGF-BB	19083.8	36241	23395.5	12736.7	17115.1	39852.3	24965.3	13429.3	20349.4	31189.8	23459.8	12475.2	20589.3	42564.3	27871.5	15715.1
Pentraxin 2/SAP	14706.3	34926	19259.8	8293.53	14670.4	36181.2	19554.3	8962.11	16776.2	27018.3	20911.9	10048.5	19241.5	40792.6	24532	13418.5
Pentraxin 3/ TSG-14	15239.1	34602	19780.2	9083.09	15768.8	35809.7	20369.8	10171.2	17133.1	25292	23454.1	11361.4	19210.5	41448.6	26692.6	14524.7
Periostin/OSF-2	13501	33405	18614.5	7454.96	14597.3	35106.5	17885.4	8433.09	16251.6	23707	19998.9	9514.35	18026.8	36571.1	24275.7	12872.6
Pref-1/DLK-1/FA1	14650	33713.6	19456	9156.34	15901.2	35702.6	19771.1	9977.02	16733.8	26596.5	21958.5	11197.1	19268.9	39646.1	26221	14711.5
Proliferin	15348.4	32903.6	19144.8	8875.49	15748.1	34971.6	20167.3	9582.81	16690.5	26815.8	21790.3	11096.8	19120.5	38703.3	26151.9	14859.4
Proprotein Convertase 9/ PCSK9	15702.3	33427.2	19639.9	9099.27	15988.1	36246.4	21220.6	9885.76	16521	27778.7	21867.7	10926.5	19188.4	39188.4	27032.4	15965.9
RAGE	15451.6	34452.4	18958.6	8776.85	16398.3	36177.9	20042.2	11101.8	17530.7	26358.5	21072.3	11507.2	19802.4	38651.5	24105.4	15727.2
RBP4	15450.9	34686.9	19015	8371.51	15770.7	36400.3	19716	9616.01	16617.6	25769	21098	10765	18651.2	37834.5	23742.2	14166.2
Reg3G	15414.3	34254.4	18554.3	8110.67	15123.2	36392.4	18921.2	9123.01	16175.2	24008.9	20510.5	10230.7	18105.2	36197.3	21496.1	13755.5
Resistin	13614.6	34836.2	18394	7729.73	14498.6	36964.6	19253.7	8630.01	15529.2	25330	19157.9	9623.81	17265.7	34721.2	18888.6	13071.6
E-Selectin/CD62E	14039.5	30609.9	19115.8	7868.27	14290.3	35170.1	18956.9	8460.35	16354.6	23469.7	20176.3	9295.49	18276.6	39185	21991.3	13863.4
P-Selectin/CD62P	14041.7	32629.1	19153.5	8717.51	14439.2	35354.5	19801.6	9584.31	16577.7	23457.8	22279	10348.5	18246.9	41179.8	24383.5	14871.5
Serpin E1/PAI-1	15042.2	31623.9	19301	8764.62	15566	35583.4	19736.7	9790.05	17540.4	24366.1	22065.7	10579.1	19174.3	43620.2	25907.8	15554.1
Serpin F1/PEDF	14188.5	33099.8	19008.5	8428.48	14716.9	35397.1	19092.9	9058.75	16192	24607.7	21588.6	10412.5	18576.5	42581.2	25846.8	14725.6
Thrombopoietin	13993.6	33227.8	18867.4	8159.34	14774.9	35087.1	18503.4	8799.35	15716.3	23995.8	20637.9	10134.4	18470.7	41349.2	24178	14428.9
TIM-1/KIM-1/ HAVCR	14732.2	33189.1	19166.1	8701.59	15128.7	35352.4	19766.1	9146.93	16235.7	25088.5	21733	10472.5	18917.6	41789.2	24276.7	15164.3
TNF-alpha	14860.1	33607.7	18982.3	9017.9	15469.3	35773	19937.9	9591.85	16570.5	25757.8	21272.5	11009.7	18946.2	42211.1	21957.7	15733.4
VCAM-1/CD106	15223.2	34241.8	19600.4	8658.9	16204.2	35779.9	19957.4	9768.15	17435.9	25433.4	21347.3	11384.9	19460.1	41124.4	20973.7	15565.6
VEGF	14824.7	34765.6	18826.7	8586.11	15293.1	35574.4	19875.8	9663.05	16653.7	23535.4	21319.3	10664.3	18082	39859.3	19126.7	15102.8
WISP-1/CCN4	14252.1	34671.9	18972.4	8455.92	14902.6	37055.1	19294.3	9261.6	16341.4	26504.7	19864.9	10356.3	17136.9	38663	17063.2	14599.5
MMP-8 (normalized to total membrane)	0.232681	0.258925	0.263687	0.345511	1.43721	0.929404	0.79759	0.955534	0.301385	0.309731	0.239668	0.348152	1.5044	0.755202	0.950121	0.980884
